# Supplementary material for: High-Efficiency Achromatic Metalens Topologically Optimized in the Visible
Source: Nanomaterials (Basel). 2023 Feb 27;13(5):890. doi: 10.3390/nano13050890 (PMC10005494; doi:10.3390/nano13050890)
Supplement: Supplementary file 1 [file nanomaterials-13-00890-s001.zip]

Archive with 1 entries (1 files):
- nanomaterials-2208070-supplementary.pdf
